# Supplementary material for: Evaluating the three-level approach of the U-smile method for imbalanced binary classification
Source: PLoS One. 2025 Apr 10;20(4):e0321661. doi: 10.1371/journal.pone.0321661 (PMC11984743; doi:10.1371/journal.pone.0321661)
Supplement: S1 Table — (XLSX) [file pone.0321661.s001.xlsx]

## Sheet: Arkusz1
New model	Level 1 coefficient	Training dataset Percentage of the event class							Test dataset Percentage of the event class
		0.01	0.1	0.3	0.5	0.7	0.9	0.99	0.01	0.1	0.3	0.5	0.7	0.9	0.99
Reference model + ST depression	BA0+	0.000214764	0.00720368	0.0406955	0.0820237	0.120741	0.124697	0.0712423	0.000415008	0.00797032	0.0423672	0.0840041	0.120649	0.120102	0.0374077
	BA0-	0.000575227	0.00934114	0.0246248	0.0324722	0.0340286	0.0243327	0.00559202	0.00308082	0.0122635	0.027894	0.0344052	0.0370612	0.0272636	0.00522721
	BA1-	0.00912871	0.0406872	0.0584284	0.0517074	0.0340577	0.00962271	0.000409457	0.0106195	0.0437915	0.0634849	0.0549893	0.038179	0.0117525	0.00126051
	BA1+	0.130101	0.176662	0.132835	0.0777906	0.0362046	0.00717354	0.000262888	0.0586953	0.170299	0.135568	0.0799431	0.0380042	0.00830052	0.000694168
	RB0+	0.454487	0.477929	0.452993	0.396687	0.322311	0.192707	0.0897359	0.462177	0.483598	0.452605	0.393933	0.312394	0.180964	0.0537107
	RB0-	1.57691	0.626765	0.274094	0.157071	0.0910488	0.0380215	0.00741412	7.27268	0.761483	0.3023	0.163511	0.0967506	0.041758	0.00825138
	RB1-	0.0114482	0.0610064	0.158342	0.263253	0.407224	0.653817	0.969845	0.051605	0.0639949	0.168006	0.275362	0.441521	0.776697	2.36192
	RB1+	0.149047	0.262298	0.358976	0.395925	0.432791	0.482857	0.474759	0.0653681	0.244692	0.354914	0.395545	0.429696	0.487868	0.491601
	I0+	0.737496	0.764104	0.774895	0.773513	0.7745	0.772233	0.755699	0.734739	0.762178	0.771371	0.77204	0.765533	0.7631	0.685161
	I0-	0.25684	0.235896	0.225105	0.226487	0.2255	0.227767	0.244301	0.259604	0.237822	0.228629	0.22796	0.234467	0.2369	0.314839
	I1-	0.301932	0.351833	0.348689	0.349433	0.344671	0.341093	0.312041	0.462733	0.3554	0.357767	0.34958	0.349043	0.342289	0.311398
	I1+	0.698068	0.648167	0.651311	0.650567	0.655329	0.658907	0.684497	0.537267	0.6446	0.642233	0.65042	0.650957	0.657711	0.685409
Reference model + Str Rnd normal	BA0+	0.000214654	0.00676532	0.0373296	0.0776977	0.120732	0.150674	0.125982	0.000416709	0.00747571	0.039118	0.0791514	0.123414	0.145912	0.0685341
	BA0-	0.000441692	0.00884385	0.0279921	0.0400588	0.0434283	0.0331884	0.00857124	0.00190804	0.0109133	0.0304472	0.0440642	0.0471007	0.0364281	0.00981203
	BA1-	0.00586889	0.0295874	0.0423954	0.0377016	0.0253461	0.00846609	0.000537044	0.00703617	0.0306928	0.0446795	0.0398886	0.027725	0.0112525	0.00265993
	BA1+	0.114447	0.14732	0.117283	0.0723316	0.0340301	0.00697871	0.00027215	0.0509219	0.148331	0.118117	0.0733498	0.0358545	0.00794411	0.000650458
	RB0+	0.440879	0.447191	0.415479	0.375715	0.322252	0.232308	0.150462	0.428788	0.445692	0.416677	0.370814	0.319358	0.218749	0.0846911
	RB0-	1.18025	0.591203	0.311586	0.19382	0.116157	0.0518231	0.0112936	3.84689	0.694141	0.330179	0.209368	0.123564	0.056096	0.0354943
	RB1-	0.0073702	0.0443856	0.114942	0.191979	0.303039	0.576525	1.31227	0.0411987	0.0446891	0.117821	0.200331	0.32333	0.742395	6.72324
	RB1+	0.132773	0.219087	0.317305	0.368011	0.406803	0.470522	0.481422	0.0596067	0.213199	0.309591	0.363168	0.407411	0.464203	0.47053
	I0+	0.723902	0.699152	0.698933	0.697253	0.693989	0.689867	0.712903	0.719733	0.697767	0.697671	0.68992	0.692667	0.6778	0.587097
	I0-	0.269645	0.300848	0.301067	0.302747	0.306011	0.310133	0.287097	0.27431	0.302233	0.302329	0.31008	0.307333	0.3222	0.412903
	I1-	0.263918	0.301767	0.307311	0.30972	0.312033	0.312459	0.283538	0.398969	0.3108	0.312933	0.3121	0.314729	0.315944	0.289638
	I1+	0.736082	0.698233	0.692689	0.69028	0.687967	0.687541	0.713088	0.601031	0.6892	0.687067	0.6879	0.685271	0.684056	0.707147
Reference model + Glucose	BA0+	0.000142197	0.00158441	0.00507422	0.00797091	0.010469	0.0126886	0.0204671	0.000543725	0.00159213	0.00476489	0.00744117	0.00940027	0.0101617	0.00589952
	BA0-	0.000230615	0.00174402	0.00471349	0.00647853	0.00716841	0.00582499	0.00345631	0.000953144	0.00254656	0.00606386	0.00851231	0.00987397	0.00849605	0.00464325
	BA1-	0.00504825	0.0122678	0.0109896	0.00740746	0.00418025	0.00130746	0.000135189	0.0135012	0.016791	0.0130276	0.00846255	0.00491294	0.00173643	0.000515229
	BA1+	0.034909	0.0191472	0.0131978	0.00819981	0.00430096	0.00112571	8.36627e-05	0.00881078	0.0145637	0.0113139	0.00739006	0.00397585	0.00109536	0.000244434
	RB0+	0.275811	0.104562	0.0565335	0.0386003	0.0279598	0.0197793	0.0264515	0.286965	0.0955096	0.050343	0.0348721	0.0242948	0.0153636	0.00986281
	RB0-	0.51877	0.115643	0.0525118	0.0313599	0.0191409	0.00906304	0.00456043	1.2369	0.151665	0.0640142	0.0399022	0.0256565	0.0128528	0.00801637
	RB1-	0.00639303	0.0183923	0.0297598	0.0377144	0.0499452	0.0883985	0.299906	34.9435	0.0244325	0.0344991	0.0421783	0.0566584	0.110439	0.615294
	RB1+	0.0422064	0.0286188	0.0357259	0.0417663	0.0514044	0.075885	0.160605	0.0101963	0.0210829	0.0298148	0.0369863	0.0457826	0.0688034	0.180083
	I0+	0.575903	0.564837	0.626876	0.663253	0.690078	0.674167	0.751859	0.572462	0.5551	0.610329	0.64592	0.664967	0.6316	0.55071
	I0-	0.417279	0.435163	0.373124	0.336747	0.309922	0.325833	0.248141	0.421017	0.4449	0.389671	0.35408	0.335033	0.3684	0.446247
	I1-	0.317269	0.490033	0.578644	0.617787	0.637062	0.603874	0.553377	0.531124	0.5476	0.605567	0.63522	0.649457	0.612567	0.555064
	I1+	0.682731	0.509967	0.421356	0.382213	0.362938	0.396126	0.438462	0.468876	0.4524	0.394433	0.36478	0.350543	0.387433	0.437068
Reference model + Rnd normal	BA0+	0.000134893	0.00169791	0.00634263	0.0105755	0.0141115	0.0175539	0.0328279	0.000256563	0.0018173	0.00608625	0.0100316	0.0130478	0.0143965	0.00844887
	BA0-	0.000228964	0.00189382	0.0059065	0.00904166	0.0108293	0.0107537	0.00654418	0.000974342	0.00240957	0.0071191	0.0104862	0.0123875	0.0134804	0.00901804
	BA1-	0.00637875	0.0133546	0.0132259	0.00961669	0.00548912	0.00178375	0.00021628	0.00693773	0.01613	0.015636	0.0112143	0.00665618	0.00242485	0.000904227
	BA1+	0.0384029	0.0224374	0.0165421	0.0107071	0.0057414	0.00161312	0.000144566	0.0107372	0.0176132	0.0148066	0.00997699	0.00553142	0.00167414	0.000276256
	RB0+	0.268422	0.112447	0.0705602	0.0510907	0.0377629	0.027342	0.0417382	0.262172	0.109898	0.0659379	0.0475696	0.0340637	0.0218325	0.0138569
	RB0-	0.531277	0.125969	0.0657024	0.0436879	0.0289864	0.0167756	0.00870755	1.38661	0.148795	0.0774149	0.0498629	0.0323738	0.0204599	0.0378832
	RB1-	0.0081433	0.0200232	0.0358503	0.0488672	0.0656623	0.120909	0.443108	0.00829759	0.0233158	0.0410206	0.0557079	0.0768549	0.147751	1.36843
	RB1+	0.0458744	0.0335343	0.0448026	0.0543754	0.0686919	0.108934	0.251309	0.0147034	0.0255452	0.0388995	0.0496026	0.0630822	0.101865	0.252334
	I0+	0.615914	0.532556	0.521138	0.518833	0.521289	0.532567	0.621103	0.613344	0.526267	0.507643	0.50132	0.501833	0.4954	0.409044
	I0-	0.376986	0.467444	0.478862	0.481167	0.478711	0.467433	0.378897	0.380003	0.473733	0.492357	0.49868	0.498167	0.5046	0.590956
	I1-	0.382007	0.445033	0.451033	0.4536	0.452	0.450515	0.378229	0.595166	0.4999	0.4802	0.46502	0.469243	0.459256	0.382281
	I1+	0.617993	0.554967	0.548967	0.5464	0.548	0.549485	0.618314	0.404834	0.5001	0.5198	0.53498	0.530757	0.540744	0.614376
BA coefficients: average absolute changes in prediction between new and reference models; RB coefficients: relative changes in prediction between new and reference models (relative to the reference prediction error); I coefficients: proportions of individuals with prediction changes in each class. Shown are mean values from 1000 iterations.
