# Supplementary material for: Evaluating the three-level approach of the U-smile method for imbalanced binary classification
Source: PLoS One. 2025 Apr 10;20(4):e0321661. doi: 10.1371/journal.pone.0321661 (PMC11984743; doi:10.1371/journal.pone.0321661)
Supplement: S2 Table — (XLSX) [file pone.0321661.s002.xlsx]

## Sheet: Arkusz1
New model	Level 2 coefficient	Test dataset Percentage of the event class
		0.01	0.1	0.3	0.5	0.7	0.9	0.99
Reference model + ST depression	BA0	-0.00266582	-0.00429322	0.0144732	0.0495989	0.0835875	0.0928381	0.0321805
	BA1	0.0480758	0.126507	0.0720833	0.0249538	-0.000174851	-0.00345198	-0.00056634
	RB0	-6.8105	-0.277885	0.150305	0.230422	0.215643	0.139206	0.0454593
	RB1	0.0137632	0.180698	0.186908	0.120183	-0.0118244	-0.28883	-1.87032
	I0	0.475134	0.524356	0.542743	0.54408	0.531067	0.5262	0.370323
	I1	0.0745342	0.2892	0.284467	0.30084	0.301914	0.315422	0.374011
Reference model + Str Rnd normal	BA0	-0.00149133	-0.00343755	0.00867078	0.0350872	0.0763135	0.109484	0.0587221
	BA1	0.0438857	0.117639	0.0734372	0.0334612	0.00812951	-0.00330837	-0.00200947
	RB0	-3.4181	-0.248448	0.0864973	0.161446	0.195794	0.162653	0.0491969
	RB1	0.018408	0.16851	0.191771	0.162837	0.0840807	-0.278192	-6.25271
	I0	0.445423	0.395533	0.395343	0.37984	0.385333	0.3556	0.174194
	I1	0.202062	0.3784	0.374133	0.3758	0.370543	0.368111	0.417508
Reference model + Glucose	BA0	-0.000409419	-0.000954431	-0.00129898	-0.00107114	-0.000473698	0.00166568	0.00125627
	BA1	-0.00469043	-0.00222733	-0.00171372	-0.00107249	-0.000937081	-0.000641071	-0.000270795
	RB0	-0.949937	-0.0561558	-0.0136712	-0.00503007	-0.00136176	0.00251074	0.00184644
	RB1	-34.9333	-0.00334958	-0.00468434	-0.00519197	-0.0108759	-0.0416351	-0.435211
	I0	0.151444	0.1102	0.220657	0.29184	0.329933	0.2632	0.104462
	I1	-0.062249	-0.0952	-0.211133	-0.27044	-0.298914	-0.225133	-0.117995
Reference model + Rnd normal	BA0	-0.000717778	-0.000592276	-0.00103285	-0.000454637	0.000660302	0.000916093	-0.000569169
	BA1	0.00379947	0.00148327	-0.000829397	-0.00123727	-0.00112476	-0.000750713	-0.000627972
	RB0	-1.12443	-0.0388975	-0.011477	-0.00229331	0.00168987	0.00137262	-0.0240263
	RB1	0.00640584	0.00222942	-0.00212107	-0.00610528	-0.0137727	-0.0458859	-1.11609
	I0	0.23334	0.0525333	0.0152857	0.00264	0.00366667	-0.0092	-0.181912
	I1	-0.190332	0.0002	0.0396	0.06996	0.0615143	0.0814889	0.232095
BA coefficients: average absolute changes in prediction between new and reference models; RB coefficients: relative changes in prediction between new and reference models (relative to the reference prediction error); I coefficients: proportions of individuals with prediction changes in each class. Shown are mean values from 1000 iterations. Negative values are highlighted in bold type.
