# Supplementary material for: Evaluating the three-level approach of the U-smile method for imbalanced binary classification
Source: PLoS One. 2025 Apr 10;20(4):e0321661. doi: 10.1371/journal.pone.0321661 (PMC11984743; doi:10.1371/journal.pone.0321661)
Supplement: S3 Table — (XLSX) [file pone.0321661.s003.xlsx]

## Sheet: Arkusz1
New model	Level 3 measure	Test dataset Percentage of the event class
		0.01	0.1	0.3	0.5	0.7	0.9	0.99
Reference model + ST depression	BA	-0.0021584	0.00878685	0.0317562	0.0372763	0.0249538	0.00617702	-0.000238871
	RB	-6.74226	-0.232026	0.161286	0.175302	0.0564159	-0.246026	-1.85116
	I	0.471128	0.50084	0.46526	0.42246	0.37066	0.3365	0.373974
	BSS	-0.200224	0.103234	0.174749	0.178121	0.139261	0.0740814	-0.0259295
	NRI	0.549669	0.813556	0.82721	0.84492	0.832981	0.841622	0.744334
	DAUC	0.0670996	0.0858728	0.0839719	0.085973	0.0851693	0.08425	0.089117
	DF1-score	0.0165656	0.232754	0.187007	0.0602699	0.0130394	0.000295634	-8.153e-05
	DMCC	-0.008 (900)	0.192 (643)	0.188	0.168	0.115	0.060 (359)	0.029 (714)
Reference model + Str Rnd normal	BA	-0.00103756	0.00867006	0.0281007	0.0342742	0.0285847	0.00797085	-0.00140215
	RB	-3.38374	-0.206753	0.118079	0.162142	0.117595	-0.234108	-6.18969
	I	0.44299	0.39382	0.38898	0.37782	0.37498	0.36686	0.415075
	BSS	-0.0889221	0.101432	0.154516	0.163171	0.159182	0.0951831	-0.139085
	NRI	0.647485	0.773933	0.769476	0.75564	0.755876	0.723711	0.591702
	DAUC	0.0779132	0.0858783	0.0835314	0.0812298	0.0840493	0.0814556	0.0673944
	DF1-score	0.0136426	0.197379	0.157346	0.0551531	0.0335859	0.00126103	-0.00109792
	DMCC	0.018 (901)	0.164 (645)	0.144	0.129	0.176	0.09 (352)	0.022 (847)
Reference model + Glucose	BA	-0.000452229	-0.00108172	-0.0014234	-0.00107182	-0.000798066	-0.000410396	-0.000255525
	RB	-1.28977	-0.0508752	-0.0109751	-0.00511102	-0.00802163	-0.0372205	-0.432225
	I	0.149307	0.08966	0.09112	0.0107	-0.11026	-0.1763	-0.115771
	BSS	-0.0498918	-0.0126184	-0.00782712	-0.00518171	-0.00457315	-0.004854	-0.0261125
	NRI	0.0891952	0.015	0.00952381	0.0214	0.031019	0.0380667	-0.0135329
	DAUC	-0.0284573	-0.00724667	-0.00339476	-0.0028284	-0.0036481	-0.00495333	0.00278136
	DF1-score	0.00117135	0.00836817	-0.00869193	-0.000234574	-0.00111105	-0.000241906	-9.23261e-05
	DMCC	0.000 (930)	0.002 (661)	-0.015	0.001	-0.002	0.002 (336)	-0.003 (872)
Reference model + Rnd normal	BA	-0.000672606	-0.000384722	-0.000971811	-0.000845954	-0.000589244	-0.000584033	-0.000627384
	RB	-1.11313	-0.0347848	-0.00867025	-0.0041993	-0.00913393	-0.0411601	-1.10517
	I	0.229104	0.0473	0.02258	0.0363	0.04416	0.07242	0.227955
	BSS	-0.0549997	-0.00443723	-0.00536636	-0.00410371	-0.0033745	-0.00716188	-0.0638053
	NRI	0.0430081	0.0527333	0.0548857	0.0726	0.065181	0.0722889	0.0501832
	DAUC	-0.0101875	-0.00492056	-0.00410048	-0.0027242	-0.00245214	-0.00358111	-0.00717348
	DF1-score	0.00520309	0.00804172	0.00927232	-0.00489682	0.000357682	-0.000608714	-0.000320791
	DMCC	0.008 (923)	0.001 (660)	0.002	-0.006	0.006	-0.004 (356)	0.005 (869)
BA coefficients: average absolute changes in prediction between new and reference models; RB coefficients: relative changes in prediction between new and reference models (relative to the reference prediction error); I coefficients: proportions of individuals with prediction changes in each class; LRT, likelihood-ratio test; BSS, Brier skill score; NRI, net reclassification index; DAUC, differenc…
