# Supplementary material for: Evaluating the three-level approach of the U-smile method for imbalanced binary classification
Source: PLoS One. 2025 Apr 10;20(4):e0321661. doi: 10.1371/journal.pone.0321661 (PMC11984743; doi:10.1371/journal.pone.0321661)
Supplement: S4 Table — Criteria such as interpretability, effectiveness in imbalanced datasets, computational complexity, dependence on classification threshold, dedicated applicability and origin and graphical representation were used for the comparison. (XLSX) [file pone.0321661.s004.xlsx]

## Sheet: Arkusz1
Criterion	Method for variable selection
	U-smile	SHAP	BSS	NRI	DAUC	DF1-score	DMCC
Interpretability	High - offers a three-level approach and analysis with class and subclass stratification	High - offers a detailed explanation of variable influence on predictions	Medium - assesses overall model improvement based on mean squared error without class stratification	Medium - assesses improvement for both classes but without subclass stratification	Medium - assesses overall model improvement without class stratification	Low - is based on only three values from the confusion matrix (omits true negatives) without class stratification	Low - is based on four values from the confusion matrix without class stratification
Effectiveness in imbalanced datasets	High - a combined analysis of the BA and RB coefficients and their U-smile plots enables swift identification of both prediction improvement in the minority class and reduction of the reference model’s overfitting to the majority class at extreme imbalance levels (1% or 99% of the event class)	Above medium - may be sensitive to extreme imbalance levels (1% or 99% of the event class)	Medium - may be sensitive to extreme imbalance levels (1% or 99% of the event class)	Medium - may be sensitive to extreme imbalance levels (1% or 99% of the event class) and overestimate results for non-informative variables at these levels	Medium - may underestimate results at extreme imbalance levels (1% or 99% of the event class)	Low - very sensitive to class imbalance, decreased for informative variables starting from 10% of the event class	Low - very sensitive to class imbalance, can be incalculable at extreme and high imbalance levels (1%, 10%, 90%, 99% of the event class) due to zero values in the denominator
Computational complexity	Low: O(N), where N is the number of observations	High: O(2ⁿ), where n is the number of variables	Low: O(N), where N is the number of observations	Low: O(N), where N is the number of observations	Medium: O(N log N) (where N is the number of observations in a classic sorting algorithm of multiple confusion matrices)	Low: O(N), where N is the number of observations in a single confusion matrix	Low: O(N), where N is the number of observations in a single confusion matrix
Dependence on classification threshold	Independent - is based on probabilities, does not require a classification threshold	Independent - is based on probabilities, does not require a classification threshold	Independent - is based on probabilities, does not require a classification threshold	Independent - is based on probabilities, does not require a classification threshold	Independent - is based on probabilities, does not require a classification threshold	Dependent – requires a classification threshold	Dependent – requires a classification threshold
Dedicated applicability and origin	Explainable ML - developed as part of research on evaluating statistical models in binary classification (mainly in the context of medical data)	Explainable ML and AI - derived from game theory (Shapley values) and used for ML models' interpretability	ML - originates from meteorology (modification of Brier Score used to assess the quality of weather forecasts)	ML - developed in medical statistics/epidemiology to assess classification improvement in risk models (e.g. in cardiology)	Explainable ML - based on the ROC curve derived from signal detection theory (initially in military applications), later popularised in medical diagnostics	ML - originates from the field of information retrieval as a measure combining precision and recall	ML - originally developed in molecular biology to assess the quality of protein structure predictions, now widely used in binary classification
Graphical representation	Dedicated and simple to interpret - U-smile plot of small size allowing for a swift visual assessment of multiple new variables in each class across imbalance	Various types of plots, generally easy to interpret	No dedicated graphical interpretation	No dedicated graphical interpretation (currently, it can be visualised using weighted U-smile plots)	Dedicated graphical interpretation in the form of two ROC curves, but comparing areas under the curves for model evaluation based on visual assessment is challenging	No dedicated graphical interpretation	No dedicated graphical interpretation
BA coefficients: average absolute changes in prediction between new and reference models; RB coefficients: relative changes in prediction between new and reference models (relative to the reference prediction error). U-smile, the U-smile method; SHAP, Shapley Addiitive exPlanations; BSS, Brier skill score; NRI, net reclassification index; DAUC, difference in the area under the receiver operating …
